# Supplementary material for: Epsins Negatively Regulate Aortic Endothelial Cell Function by Augmenting Inflammatory Signaling
Source: Cells. 2021 Jul 29;10(8):1918. doi: 10.3390/cells10081918 (PMC8391889; doi:10.3390/cells10081918)
Supplement: Supplementary file 1 [file cells-10-01918-s001.zip]

Archive with 1 entries (1 files):
- cells-1312880-supplementary.pdf
